# Supplementary material for: Circ-HuR suppresses HuR expression and gastric cancer progression by inhibiting CNBP transactivation
Source: Mol Cancer. 2019 Nov 13;18:158. doi: 10.1186/s12943-019-1094-z (PMC6852727; doi:10.1186/s12943-019-1094-z)
Supplement: Supplementary file 2 — Additional file 2: Table S5. Over-lapping analysis of circ-HuR-binding protein with RNA binding protein and transcription factor. [file 12943_2019_1094_MOESM2_ESM.xls]

## Sheet: Table S4
Table S5 Over-lapping analysis of circ-HuR-binding protein with RNA binding protein and transcription factor
Mass spectrometry identified protein	RNA-binding protein	Transcription factor	Over-lapping analysis
AARS	A1CF	ABL1	CNBP
ABCD3	AATF	ABT1	ENO1
ACADM	ABCF1	ADNP2	HDGF
ACADVL	ABT1	AFF2	NAP1L1
ACAT1	AC008073.5	AFF3	NONO
ACLY	AC010724.1	AHCTF1	SFPQ
ACO2	AC013461.1	AHR
ACSL3	AC091153.1	AIRE
ACTN4	AC092037.3	AK6
ACTR2	ACAA2	AKNA
ADAR	ACIN1	ALX1
ADGRG6	ACTB	ALX3
ADK	ACTN1	ALX4
ADRM1	ACTN4	ANKRD30A
AGRN	ADAR	AR
AHNAK	ADARB1	ARGFX
AIMP2	ADARB2	ARHGAP35
AK2	ADD1	ARID3A
ALB	ADK	ARID3B
ALDH18A1	AEN	ARID5A
ALDOA	AFF2	ARID5B
ALPI	AHNAK	ARNT
ALPL	AI837181	ARNT2
ALPP	AKAP1	ARNTL
ANP32E	AKAP17A	ARNTL2
ANXA1	AKAP8	ARX
ANXA2	AKAP8L	ASCL1
ANXA5	AL844527.1	ASCL2
AP2B1	ALDH18A1	ASCL3
AP2M1	ALDH6A1	ASCL4
API5	ALDOA	ASF1A
ARCN1	ALG13	ASF1B
ARF3	ALKBH5	ATF1
ARF4	ALYREF	ATF2
ARPC1B	AMAC1L3	ATF3
ASNS	ANKHD1	ATF4
ASS1	ANKRD17	ATF5
ATAD3A	ANP32A	ATF6
ATP1A3	ANP32B	ATF6B
ATP2A2	ANXA11	ATF7
ATP2B1	ANXA2	ATOH1
ATP5F1A	ANXA7	ATOH7
ATP5F1B	APEH	ATOH8
ATP5F1C	APEX1	BACH1
ATP5ME	API5	BACH2
ATP5MF	Apobec3	BARHL1
ATP5PB	APOBEC3B	BARHL2
ATP5PO	APOBEC3C	BARX1
AURKB	APOBEC3F	BARX2
BAG2	APOBEC3H	BATF
BAG3	AQR	BATF2
BANF1	ARCN1	BATF3
BASP1	ARF1	BAZ2B
BSG	ARHGEF1	BBX
BUB3	ARL6IP4	BCL11A
CALR	ASCC3	BCL11B
CALU	ASS1	BCL6
CANX	ATP5A1	BCL6B
CAPG	ATP5C1	BCLAF1
CAPRIN1	ATXN2	BDP1
CAPZA1	ATXN2L	BHLHA15
CAPZA2	BAG4	BHLHE22
CAPZB	BAT1	BHLHE23
CBX3	BAT2	BHLHE40
CCAR2	BAT2L1	BHLHE41
CCT2	BAT2L2	BNC1
CCT3	BCAS2	BNC2
CCT4	BCCIP	BPTF
CCT5	BCLAF1	BRCA2
CCT7	BICC1	BRF1
CCT8	BMS1	BRF2
CD9	BOP1	BSX
CDK1	BRDT	BTAF1
CDKN2A	BRIX1	BTF3
CEP55	BST2	BUD31
CFL1	BTF3	C1orf85
CHD4	BUD13	C20orf24
CHTOP	BUD31	CAMTA1
CISD1	BX511012.1	CAMTA2
CKAP4	BYSL	CARF
CKB	BZW1	CASZ1
CLIC1	BZW2	CBFA2T2
CLIC4	C11orf31	CBFA2T3
CLTC	C11orf68	CBFB
CLU	C12orf43	CCDC169
CNBP	C14orf156	CCDC169-SOHLH2
CNN2	C14orf166	CCNH
CNPY2	C14orf21	CDCA7
COL4A1	C14orf93	CDCA7L
COL4A2	C15orf52	CDH2
COLGALT1	C16orf57	CDK9
COPA	C16orf80	CDX1
COPB1	C16orf88	CDX2
COX6C	C17orf42	CDX4
CPS1	C17orf85	CEBPA
CPT1A	C19orf29	CEBPB
CROCC2	C19orf47	CEBPD
CS	C1orf107	CEBPE
CSNK1A1	C1orf131	CEBPG
CTNND1	C1orf204	CEBPZ
CYFIP1	C1orf25	CERS2
DARS	C1orf31	CERS3
DBN1	C1orf35	CERS4
DDOST	C1orf52	CERS5
DDX17	C1orf57	CFAP20
DDX19A	C1orf69	CHD5
DDX21	C1orf77	CIC
DDX31	C1QBP	CLOCK
DDX39A	C21orf70	CNBP
DDX3X	C22orf28	CREB1
DDX46	C2orf15	CREB3
DDX5	C3orf26	CREB3L1
DECR1	C3orf63	CREB3L2
DHX15	C430048L16Rik	CREB3L3
DHX9	C4BPA	CREB3L4
DNAJA1	C4orf14	CREB5
DNAJA2	C4orf43	CREBL2
DNAJA3	C6orf153	CREM
DNM2	C7orf50	CRX
DNTTIP2	C9orf114	CSRNP1
DSG2	C9orf23	CSRNP3
DSP	CALR	CTCF
DYNC1H1	CANX	CTCFL
ECH1	CAPRIN1	CUX1
ECI1	CASC3	CUX2
EEF1A1	CAST	DBP
EEF1D	CCAR1	DBX1
EEF1G	CCBL2	DBX2
EEF2	CCDC108	DDIT3
EFTUD2	CCDC12	DEAF1
EHD2	CCDC124	DLX1
EIF2S1	CCDC137	DLX2
EIF2S3	CCDC47	DLX3
EIF3B	CCDC55	DLX4
EIF4A1	CCDC59	DLX5
EIF4A3	CCDC86	DLX6
EIF5A	CCDC9	DMBX1
EIF6	CCDC94	DMRT1
ELAVL1	CCT3	DMRT2
EMD	CCT4	DMRT3
ENO1	CCT6A	DMRTA1
EPPK1	CD2BP2	DMRTA2
EPRS	CD3EAP	DMRTB1
ERCC3	CDC40	DMRTC1
ERLIN1	CDC42EP4	DMRTC1B
ETFA	CDC5L	DMRTC2
ETFB	CDK11B	DMTF1
EZR	CDK12	DPRX
FAM129B	CDK13	DRGX
FAM83B	CDKN2A	DUX1
FAM83H	CEBPZ	DUX3
FARSA	Celf1	DUX4L1
FASN	CELF2	DUX4L8
FBL	CELF3	DUX4L9
FKBP8	CELF4	DUX5
FLG2	CELF5	DUXA
FLNA	CELF6	E2F1
FLNB	CGGBP1	E2F2
FN1	CHCHD1	E2F3
FOLR1	CHD2	E2F3P1
FYTTD1	CHD3	E2F3P2
G3BP1	CHERP	E2F4
G6PD	CHTOP	E2F5
GANAB	CIR1	E2F6
GAPDH	CIRBP	E2F7
GARS	CIRH1A	E2F8
GART	CISD2	E4F1
GFPT1	CKAP4	EAPP
GLUD1	CLK1	EBF1
GNAI3	CLK2	EBF2
GNB1	CLK3	EBF3
GNL3	CLK4	EBF4
GOT2	CLNS1A	EGR1
GPI	CLP1	EGR2
GPX3	CLTC	EGR3
GRIN2D	CNBP	EGR4
GSN	CNN3	EHF
GSTK1	CNOT1	ELF1
GSTM3	CNOT4	ELF2
GSTP1	COL14A1	ELF3
GTF2I	CORO1A	ELF4
H1FX	CPEB1	ELF5
H2AFY	CPEB2	ELK1
HADHA	CPEB3	ELK3
HADHB	CPEB4	ELK4
HBG1	CPNE3	ELL
HDAC1	CPSF1	ELL2
HDGF	CPSF2	ELL3
HIST1H1B	CPSF3	ELP2
HIST1H1E	CPSF4	ELP3
HIST1H2AB	CPSF6	ELP4
HIST1H2AG	CPSF7	EMX1
HIST1H2BJ	CR388220.8	EMX2
HIST1H2BK	CR759761.2	EN1
HIST1H3A	CR759786.10	EN2
HIST2H2AB	CRKL	ENO1
HIST2H3A	CRNKL1	EOMES
HK1	CS	EPAS1
HK2	Csda	ERBB2
HLA-B	CSDE1	ERCC2
HNRNPA1	CSNK1E	ERCC3
HNRNPA2B1	CSRP1	ERCC8
HNRNPA3	CSTB	ERF
HNRNPAB	CSTF1	ERG
HNRNPC	CSTF2	ESR1
HNRNPF	CSTF2T	ESR2
HNRNPH1	CSTF3	ESRRA
HNRNPH2	CTNNA1	ESRRB
HNRNPH3	CTNNBL1	ESRRG
HNRNPK	CWC15	ESX1
HNRNPL	CWC22	ETS1
HNRNPM	CWC25	ETS2
HNRNPR	CWC27	ETV1
HNRNPU	CXorf57	ETV2
HNRNPUL1	D10Wsu52e	ETV3
HNRNPUL2	D19Bwg1357e	ETV4
HRNR	D2Wsu81e	ETV5
HSD17B10	DAP3	ETV6
HSD17B4	DARS	ETV7
HSP90AA1	DAZ1	EVX1
HSP90AB1	DAZ2	EVX2
HSP90B1	DAZ3	FAM170A
HSPA1A	DAZ4	FEV
HSPA5	DAZAP1	FIGLA
HSPA8	DAZL	FLI1
HSPA9	DBR1	FOS
HSPB1	DCAF13	FOSB
HSPD1	DCD	FOSL1
HSPE1	DCN	FOSL2
HSPG2	DDX1	FOXA1
HSPH1	DDX10	FOXA2
IDH2	DDX17	FOXA3
IMMT	DDX18	FOXB1
IMPDH2	DDX20	FOXC1
INA	DDX21	FOXC2
INF2	DDX23	FOXD1
IQGAP1	DDX24	FOXD2
IRS2	DDX27	FOXD3
ITPR1	DDX28	FOXD4
ITPRID2	DDX31	FOXD4L1
JUP	DDX39	FOXD4L3
KHDRBS1	DDX39A	FOXD4L4
KHSRP	DDX39B	FOXD4L6
KIAA1671	DDX3X	FOXE1
KIF23	DDX41	FOXE3
KLF4	DDX42	FOXF1
KPNB1	DDX46	FOXF2
LAMA5	DDX47	FOXG1
LARS	DDX49	FOXH1
LBR	DDX5	FOXI1
LDHA	DDX50	FOXI2
LDHB	DDX51	FOXJ1
LIG3	DDX52	FOXJ2
LIMA1	DDX54	FOXJ3
LMNA	DDX55	FOXK2
LMNB1	DDX56	FOXL1
LMNB2	DDX6	FOXL2
LMO7	DEK	FOXM1
LONP1	DGCR14	FOXN1
LRPPRC	DHX15	FOXN2
LRRC59	DHX16	FOXN3
LUC7L	DHX29	FOXN4
LUZP1	DHX30	FOXO1
MACROD1	DHX32	FOXO3
MAP2K2	DHX33	FOXO4
MAP4	DHX34	FOXO6
MAP7	DHX35	FOXP1
MARS	DHX36	FOXP2
MAT2A	DHX38	FOXP3
MATR3	DHX57	FOXP4
MCCC1	DHX8	FOXQ1
MCM2	DHX9	FOXR1
MCM3	DIAPH1	FOXR2
MCM4	DIDO1	FOXS1
MCM5	DIEXF	FUBP1
MCM6	DIMT1	FUBP3
MCM7	DIMT1L	GABPA
MDH1	DIS3	GABPB1
MDH2	DKC1	GABPB2
MIF	DMGDH	GATA1
MISP	DNAJC17	GATA2
MLF2	DNAJC2	GATA3
MOB1B	DNAJC21	GATA4
MPRIP	DNAJC8	GATA5
MRPL47	DNM1	GATA6
MSH2	DNTTIP2	GATAD1
MT-CO2	DROSHA	GBX1
MTHFD1	DSP	GBX2
MTHFD1L	DUS3L	GCM1
MYBBP1A	DUSP11	GCM2
MYH10	DUSP14	GFI1
MYH9	DUT	GFI1B
MYL12B	DYNC1H1	GLI1
MYL6	DYNC1LI1	GLI2
MYO1B	DZIP3	GLI3
MYO1C	EBNA1BP2	GLI4
MYO1E	ECH1	GLIS1
MYO6	EDF1	GLIS2
NAP1L1	EED	GLIS3
NAT10	EEF1A1	GMEB1
NCL	EEF1G	GMEB2
NDUFA10	EEF2	GPN1
NDUFA13	EFTUD2	GRHL1
NDUFB4	EIF1	GRHL2
NDUFS3	Eif1a	GRHL3
NID2	EIF1AX	GSC
NIFK	EIF1B	GSC2
NME2P1	EIF2AK2	GSX1
NONO	EIF2C1	GSX2
NOP16	Eif2c2	GTF2A1
NOP53	EIF2C3	GTF2A1L
NOP58	EIF2D	GTF2A2
NPM1	EIF2S1	GTF2B
NRAS	EIF2S2	GTF2E1
NSDHL	EIF3A	GTF2E2
NTPCR	Eif3c	GTF2F1
NUMA1	EIF3CL	GTF2F2
NUP153	EIF3D	GTF2F2P1
NUP155	EIF3E	GTF2H1
NUP160	EIF3G	GTF2H2
NUP188	EIF3H	GTF2H2B
NUP205	EIF3J	GTF2H3
NUP210	EIF3L	GTF2H4
NUP214	EIF4A1	GTF2H5
NUP85	EIF4A2	GTF2I
NUP88	EIF4A3	GTF2IRD1
OGDH	EIF4B	GTF3A
OXCT1	EIF4E	GTF3C1
OXSR1	EIF4E2	GTF3C2
P4HA1	EIF4ENIF1	GTF3C3
P4HB	EIF4G1	GTF3C4
PABPC1	EIF4G2	GTF3C5
PABPC4	EIF4G3	GTF3C6
PAICS	EIF4H	GZF1
PARK7	EIF5	HAND1
PARP1	EIF5A	HAND2
PAWR	EIF5A2	HBP1
PCBP1	EIF5B	HCFC1R1
PCBP2	ELAC2	HDGF
PCK2	ELAVL1	HDX
PCNA	ELAVL2	HELT
PDCD10	ELAVL3	HES1
PDCD4	ELAVL4	HES2
PDCD6	EMG1	HES3
PDHB	ENO1	HES4
PDHX	ENOX1	HES5
PDIA3	EPPK1	HES6
PFKP	ERAL1	HES7
PFN1	ERH	HESX1
PFN2	ERI3	HEXIM1
PGAM1	ESF1	HEXIM2
PGK1	ESRP1	HEY1
PGRMC2	ESRP2	HEY2
PHB	ETF1	HEYL
PHB2	EWSR1	HHEX
PHGDH	EXOSC1	HIC1
PICALM	EXOSC10	HIC2
PKM	EXOSC2	HIF1A
PKP2	EXOSC4	HIF3A
PKP3	EXOSC6	HINFP
PKP4	EXOSC9	HIVEP1
PLEC	EZR	HIVEP2
PLOD1	FAM103A1	HIVEP3
PMPCB	FAM120A	HKR1
PMVK	FAM120C	HLF
POLR1C	FAM133B	HLTF
PON2	FAM32A	HLX
POR	FAM46A	HMBOX1
PPIA	FAM50A	HMGA1
PPM1G	FAM98A	HMGA2
PPP1CC	FAM98B	HMGB1P10
PPP1R9A	FARSA	HMGB3P1
PPP1R9B	FARSB	HMX1
PPP4C	FASN	HMX2
PRC1	FASTK	HMX3
PRDX1	FASTKD1	HNF1A
PRDX2	FASTKD2	HNF1B
PRDX3	FASTKD3	HNF4A
PRDX6	FASTKD5	HNF4G
PRKAR2A	FAU	HOMEZ
PRKCSH	FBL	HOXA1
PRKDC	FBLL1	HOXA10
PROSER2	FBRSL1	HOXA11
PRPF19	FCF1	HOXA13
PRPF40A	FDPS	HOXA2
PSMA7	FIP1L1	HOXA3
PSMC1	FKBP3	HOXA4
PSMC2	FKBP4	HOXA5
PSMC6	FLNA	HOXA6
PSMD11	FLNB	HOXA7
PSMD2	FLYWCH2	HOXA9
PSMD3	FMR1	HOXB1
PTBP1	FNDC3A	HOXB13
PTBP3	FNDC3B	HOXB2
PTGES2	FRG1	HOXB3
PTGES3	FSCN1	HOXB4
RAB10	FTSJ3	HOXB5
RAB11A	FUBP1	HOXB6
RAB13	FUBP3	HOXB7
RAB14	FUS	HOXB8
RAB2A	Fxr1	HOXB9
RAB5C	FXR2	HOXC10
RAB7A	FYTTD1	HOXC11
RAB8A	G3BP1	HOXC12
RAC1	G3BP2	HOXC13
RACGAP1	GANAB	HOXC4
RACK1	GAR1	HOXC5
RAE1	GCFC1	HOXC6
RAI14	GCN1L1	HOXC8
RALA	GDI2	HOXC9
RAN	GEMIN5	HOXD1
RANBP2	GEMIN6	HOXD10
RANGAP1	GEMIN7	HOXD11
RAP1A	GEMIN8	HOXD12
RARS	GFM1	HOXD13
RBM14	GIGYF2	HOXD3
RBM26	GLRX3	HOXD4
RCN1	GLTSCR2	HOXD8
RECQL	Gm10036	HOXD9
REPIN1	Gm5045	HSF1
RFC3	Gm5215	HSF2
RHOA	Gm5506	HSF4
RHOG	Gm5619	HSF5
RNH1	Gm6180	HSFX2
RPL10	Gm9234	HSFY1
RPL10A	Gm9858	HSFY2
RPL11	Gnb2l1	HTT
RPL12	GNL2	IFI16
RPL13	GNL3	IGF1R
RPL13A	GNL3L	IKZF1
RPL14	GOLGB1	IKZF2
RPL15	GOT2	IKZF3
RPL17	GPATCH1	IKZF4
RPL18	GPATCH4	IKZF5
RPL18A	GPATCH8	ILF2
RPL19	GPX4	ILF3
RPL21	GRB2	INSM1
RPL22	GRN	INSM2
RPL23	GRSF1	INSR
RPL24	GRWD1	IRF1
RPL26	GSPT1	IRF2
RPL27	GSPT2	IRF3
RPL28	GTF2E2	IRF4
RPL3	GTF2F1	IRF5
RPL30	GTF2F2	IRF6
RPL32	GTPBP1	IRF7
RPL35	GTPBP10	IRF8
RPL36A	GTPBP4	IRF9
RPL38	H1F0	IRX1
RPL39	H1FX	IRX2
RPL4	HADHB	IRX3
RPL5	HARS2	IRX4
RPL6	HDAC2	IRX5
RPL7	HDGF	IRX6
RPL7A	HDLBP	ISL1
RPL8	HEATR1	ISL2
RPL9	HEATR6	ISX
RPLP0	HELZ	ITGB3BP
RPN1	HERC5	ITPR1
RPN2	HEXIM1	JARID2
RPS11	HIST1H1B	JDP2
RPS12	HIST1H1C	JUN
RPS13	HIST1H1D	JUNB
RPS14	HIST1H1E	JUND
RPS15A	HIST1H4H	KCNIP1
RPS16	HIST2H4B	KCNIP2
RPS17	Hk2	KCNIP3
RPS18	HLA-A	KCNIP4
RPS2	HLTF	KDM5B
RPS23	Hmg1l1	KLF1
RPS24	HMG20B	KLF10
RPS26	HMGB1	KLF11
RPS27	HMGB2	KLF12
RPS27A	HMGB3	KLF13
RPS3	HMGCS2	KLF14
RPS3A	HMGN2	KLF15
RPS4X	HMGN5	KLF16
RPS5	HNRNPA0	KLF17
RPS6	HNRNPA1	KLF2
RPS7	HNRNPA1L2	KLF3
RPS8	HNRNPA2B1	KLF4
RPS9	HNRNPA3	KLF5
RPSA	HNRNPAB	KLF6
RRP12	HNRNPC	KLF7
RUVBL1	HNRNPCL1	KLF8
RUVBL2	HNRNPD	KLF9
S100A10	HNRNPDL	KLHL29
S100A4	HNRNPF	LBX1
SCIN	HNRNPH1	LBX2
SCRIB	HNRNPH2	LEF1
SDHA	HNRNPH3	LHX1
SEC22B	HNRNPK	LHX2
SEPT2	HNRNPL	LHX3
SERPINH1	HNRNPLL	LHX4
SET	HNRNPM	LHX5
SF3B3	HNRNPR	LHX6
SFPQ	HNRNPU	LHX8
SFXN3	HNRNPUL1	LHX9
SHMT2	HNRNPUL2	LIN54
SIPA1L1	HNRPDL	LITAF
SLC16A1	Hnrpll	LMX1A
SLC25A1	HOXB6	LMX1B
SLC25A10	HRSP12	LOC285697
SLC25A11	HSD17B10	LRRFIP1
SLC25A13	HSP90AA1	LTF
SLC25A3	HSP90AB1	LYL1
SLC25A5	HSP90B1	LZTFL1
SLC2A1	HSPA1A	LZTS1
SLC3A2	HSPA1B	MAEL
SLC7A5	HSPA1L	MAF
SMC1A	HSPA5	MAFA
SMC2	HSPA7	MAFB
SMC3	HSPA8	MAFF
SND1	HSPA9	MAFG
SNRPD3	HSPB1	MAFK
SNRPE	HSPD1	MAX
SNU13	HSPE1	MAZ
SPTAN1	HSPG2	MECOM
SPTBN1	HTATSF1	MECR
SPTLC1	HUWE1	MEF2A
SRP14	IBA57	MEF2B
SRRM2	IFI16	MEF2BNB
SRSF1	IFIT2	MEF2BNB-MEF2B
SRSF3	IFIT5	MEF2C
SSB	IGF2BP1	MEF2D
SSBP1	IGF2BP2	MEIS1
SSR4	IGF2BP3	MEIS2
SUB1	ILF2	MEIS3
SUMO3	ILF3	MEOX1
SUN2	IMMT	MEOX2
SURF4	IMP3	MESP1
SVIL	IMP4	MESP2
SYNCRIP	INTS6	MGA
SYNM	IPO5	MITF
SYNPO	ISG20L2	MIXL1
TAGLN2	ISY1	MKX
TALDO1	IVNS1ABP	MLX
TARDBP	JMJD6	MLXIP
TARS	JUN	MLXIPL
TCOF1	KCTD12	MNT
TFRC	KHDRBS1	MNX1
TJP1	KHDRBS2	MSC
TKT	KHDRBS3	MSGN1
TMED4	KHSRP	MSX1
TMEM109	KIAA0020	MSX2
TMOD3	KIAA0802	MTERF1
TMPO	KIAA1324	MTERF2
TNPO1	KIAA1429	MTF1
TPI1	KIAA1967	MTF2
TPM3	KIF1C	MXD3
TPM4	KPNA2	MXD4
TPR	KPNB1	MXI1
TRAP1	KRI1	MYB
TRIM25	KRR1	MYBL1
TRIM27	KRT18	MYBL2
TRIM28	KTN1	MYC
TRIM29	L1TD1	MYCL
TRMT1L	LARP1	MYCLP1
TUBA1B	LARP1B	MYCN
TUBA1C	LARP4	MYEF2
TUBB	LARP4B	MYF5
TUBB4B	LARP7	MYF6
TUBB6	LAS1L	MYNN
TUBG1	LBR	MYOD1
TUFM	LGALS1	MYOG
UBA1	LGALS3	MYPOP
UBAP2L	LGTN	MYRF
UGDH	LIN28A	MYT1
UQCRC1	LIN28B	MYT1L
UQCRC2	LLPH	MZF1
USP5	LRP1	NACA
UTP18	LRPPRC	NANOG
VARS	LRRC47	NANOGNB
VAT1	LRRC59	NAP1L1
VCP	LSG1	NAT14
VDAC1	LSM1	NELFE
VDAC2	LSM10	NEUROD1
VPS35	LSM14A	NEUROD2
VTN	LSM14B	NEUROD4
XPOT	LSM2	NEUROD6
XRCC6	LSM3	NEUROG1
YWHAB	LSM4	NEUROG2
YWHAE	LSM5	NEUROG3
YWHAG	LSM6	NFAT5
YWHAZ	LSM7	NFATC1
ZNF185	LSMD1	NFATC2
	LTA4H	NFATC3
	LUC7L	NFATC4
	LUC7L2	NFE2
	LUC7L3	NFE2L1
	LYAR	NFE2L2
	MACF1	NFE2L3
	MAGOH	NFIA
	MAGOH2	NFIB
	MAGOHB	NFIC
	MAK16	NFIL3
	MANF	NFIX
	MAP4	NFKB1
	MAPRE1	NFKB2
	MARK2	NFKBIA
	MATR3	NFKBIB
	MAZ	NFX1
	MBNL1	NFXL1
	MBNL2	NFYA
	MBNL3	NFYB
	MCAT	NFYC
	MDH2	NHLH1
	MDN1	NHLH2
	MECP2	NKRF
	MEPCE	NKX1-1
	METAP2	NKX1-2
	METT10D	NKX2-1
	METTL16	NKX2-2
	MEX3A	NKX2-3
	MEX3B	NKX2-4
	MEX3C	NKX2-5
	MEX3D	NKX2-6
	MFAP1	NKX2-8
	Mfap1b	NKX3-1
	MKI67	NKX3-2
	Mki67ip	NKX6-1
	MKRN1	NKX6-2
	MKRN2	NKX6-3
	MLL3	NME1
	MOV10	NME1-NME2
	MPHOSPH10	NME2
	MRM1	NOBOX
	MRPL1	NONO
	MRPL10	NOTO
	MRPL11	NPAS1
	MRPL13	NPAS2
	MRPL14	NPAS3
	MRPL15	NPAS4
	MRPL19	NPM2
	MRPL2	NPM3
	MRPL20	NR1D1
	MRPL21	NR1D2
	MRPL22	NR1H2
	MRPL27	NR1H3
	MRPL28	NR1H4
	MRPL3	NR1I2
	MRPL32	NR1I3
	MRPL37	NR1I4
	MRPL39	NR2C1
	MRPL4	NR2C2
	MRPL40	NR2E1
	MRPL41	NR2E3
	MRPL42	NR2F1
	MRPL43	NR2F2
	MRPL44	NR2F6
	MRPL45	NR3C1
	MRPL54	NR3C2
	MRPL9	NR4A1
	MRPS11	NR4A2
	MRPS12	NR4A3
	MRPS14	NR5A1
	MRPS15	NR5A2
	MRPS18C	NR6A1
	MRPS21	NRF1
	MRPS23	NRL
	MRPS24	NUFIP1
	MRPS26	OLIG1
	MRPS27	OLIG2
	MRPS28	OLIG3
	MRPS30	ONECUT1
	MRPS31	ONECUT2
	MRPS35	ONECUT3
	MRPS5	OSGIN2
	MRPS7	OSR1
	MRPS9	OSR2
	MRTO4	OTP
	MSI1	OTX1
	MSI2	OTX2
	MTDH	OVOL1
	MTERF	OVOL2
	MTHFSD	PATZ1
	MTIF2	PAX1
	MTO1	PAX2
	MTPAP	PAX3
	MYBBP1A	PAX4
	MYEF2	PAX5
	MYH9	PAX6
	MYO18A	PAX7
	MYO5A	PAX8
	MYOD1	PAX9
	NA	PBX1
	NAA15	PBX2
	NAA38	PBX3
	NACA	PBX4
	NACA2	PDS5B
	NAF1	PDX1
	NAP1L1	PEG3
	NAP1L4	PGR
	NASP	PHF1
	NAT10	PHF19
	NBPF10	PHF7
	NCBP1	PHOX2A
	NCBP2	PHOX2B
	NCL	PHTF1
	NCOA5	PHTF2
	NDUFV3	PINX1
	NFX1	PITX1
	NGDN	PITX2
	NGRN	PITX3
	NHP2	PKNOX1
	Nhp2l1	PKNOX2
	NIP7	PLAG1
	NKAP	PLAGL1
	NKRF	PLAGL2
	NLRP11	PMS2P3
	NMD3	POU1F1
	NME1	POU2F1
	NMT1	POU2F2
	NOA1	POU2F3
	NOC2L	POU3F1
	NOC3L	POU3F2
	NOC4L	POU3F3
	NOL10	POU3F4
	NOL11	POU4F1
	NOL12	POU4F2
	NOL3	POU4F3
	NOL6	POU5F1
	NOL7	POU5F1B
	NOL8	POU5F1P3
	NOLC1	POU6F1
	NOM1	POU6F2
	NOMO1	PPARA
	NOMO2	PPARD
	NOMO3	PPARG
	NONO	PPBPP2
	NOP14	PRDM1
	NOP16	PRDM10
	NOP2	PRDM12
	NOP56	PRDM13
	NOP58	PRDM14
	NOSIP	PRDM15
	NOVA1	PRDM16
	NOVA2	PRDM4
	NPM1	PRDM5
	NPM3	PRDM7
	NQO1	PRDM9
	NSA2	PREB
	NSUN2	PRMT3
	NSUN5	PROP1
	NTPCR	PROX1
	NUCKS1	PROX2
	NUDT16L1	PRRX1
	NUDT21	PRRX2
	NUFIP2	PTF1A
	NUMA1	PTGER3
	NUPL2	PTRF
	NUSAP1	PTTG1
	NVL	PURA
	NXF1	PURB
	OASL	RARA
	OLA1	RARB
	OTUD4	RARG
	P4HB	RAX
	PA2G4	RAX2
	PABPC1	RBCK1
	PABPC3	RBMX
	PABPC4	RBPJ
	PABPC4L	RBPJL
	PABPC5	REL
	PABPN1	RELA
	PAK1IP1	RELB
	PAPD5	REST
	PAPOLA	REXO4
	PAPOLB	RFX1
	PARN	RFX2
	PARP1	RFX3
	PARP12	RFX4
	PATL1	RFX5
	PCBP1	RFX6
	PCBP2	RFX7
	PCBP3	RHOXF1
	PCBP4	RHOXF2
	PCDH20	RLF
	PCDHGA9	RNF141
	PCF11	RNF31
	PCSK9	RORA
	PDAP1	RORB
	PDCD11	RORC
	PDCD7	RREB1
	PDIA3	RRN3
	PDIA4	RSF1
	PDIA6	RUNX1
	PEBP1	RUNX1T1
	PEF1	RUNX2
	PEG10	RUNX3
	PELP1	RXRA
	PES1	RXRB
	PFN1	RXRG
	PHAX	SALL1
	PHF5A	SALL2
	PHF6	SALL3
	PIN4	SALL4
	PKM2	SATB1
	PKN2	SATB2
	PLEC	SCRT1
	PLRG1	SCRT2
	PNISR	SCX
	PNN	SEBOX
	PNO1	SFPQ
	PNPT1	SHOX
	POLDIP3	SHOX2
	POLR1E	SHPRH
	POLR2A	SIM1
	POLR2B	SIM2
	POLR2C	SIRT6
	POLR2D	SIX1
	POLR2E	SIX2
	POLR2F	SIX3
	POLR2G	SIX4
	POLR2H	SIX5
	POLR2I	SIX6
	POLR2J	SKP1
	POLR2K	SLC2A4RG
	POLR2L	SMAD1
	POLRMT	SMAD2
	POP1	SMAD3
	POP7	SMAD4
	POU5F1	SMAD5
	PPAN	SMAD9
	PPAN-P2RY11	SNAI1
	PPARGC1A	SNAI2
	PPHLN1	SNAI3
	PPIA	SNAPC1
	PPIB	SNAPC2
	PPIE	SNAPC3
	PPIG	SNAPC4
	PPIH	SNAPC5
	PPIL1	SOHLH1
	PPIL2	SOHLH2
	PPIL3	SOX1
	PPIL4	SOX10
	PPP1CC	SOX11
	PPP1R10	SOX12
	PPP1R8	SOX13
	PPP1R9B	SOX14
	PPP2CA	SOX15
	PPP2R1A	SOX17
	PPP4R2	SOX18
	PPRC1	SOX2
	PPWD1	SOX21
	PQBP1	SOX3
	PRDX1	SOX30
	PRIC285	SOX4
	PRKDC	SOX5
	PRKRA	SOX5P
	PRMT1	SOX6
	PRMT5	SOX7
	PRMT7	SOX8
	PRPF18	SOX9
	PRPF19	SP1
	PRPF3	SP2
	PRPF31	SP3
	PRPF38A	SP4
	PRPF38B	SP5
	PRPF39	SP6
	PRPF4	SP7
	PRPF40A	SP8
	PRPF40B	SPDEF
	PRPF4B	SPI1
	PRPF6	SPIB
	PRPF8	SPIC
	PRR3	SPZ1
	PRRC2A	SREBF1
	PRRC2B	SREBF2
	PRRC2C	SRF
	PSIP1	SRXN1
	PSMC1	SRY
	PSMD4	ST18
	PSPC1	STAT1
	PTBP1	STAT2
	PTBP2	STAT3
	PTCD1	STAT4
	PTCD2	STAT5A
	PTCD3	STAT5B
	PTPN1	STAT6
	PTRF	STON1
	PTRH1	STON1-GTF2A1L
	PUF60	SUPT4H1
	PUM1	SUPT6H
	PUM2	T
	PURA	TAF1
	PURB	TAF11
	PURG	TAF13
	PUS1	TAF15
	PUS7	TAF1A
	PWP1	TAF1B
	PWP2	TAF1C
	Qk	TAF1L
	QKI	TAF2
	R3HDM1	TAF3
	R3HDM2	TAF4
	RALY	TAF4B
	RALYL	TAF5
	RAN	TAF6
	RARS2	TAF7
	RAVER1	TAF7L
	RAVER2	TAF8
	RBBP6	TAF9
	RBFOX1	TAF9B
	RBFOX2	TAL1
	RBFOX3	TAL2
	RBM10	TBC1D2B
	RBM11	TBP
	RBM12	TBPL1
	RBM12B	TBPL2
	RBM14	TBR1
	RBM15	TBX1
	RBM15B	TBX10
	RBM16	TBX15
	RBM17	TBX18
	RBM19	TBX19
	RBM20	TBX2
	RBM22	TBX20
	RBM23	TBX21
	RBM24	TBX22
	RBM25	TBX23P
	RBM26	TBX3
	RBM27	TBX4
	RBM28	TBX5
	RBM3	TBX6
	RBM33	TCEA1
	RBM34	TCEA2
	RBM38	TCEA3
	RBM39	TCEAL1
	RBM4	TCEAL2
	RBM41	TCEAL3
	RBM42	TCEAL4
	RBM45	TCEAL5
	RBM46	TCEAL6
	RBM47	TCEAL7
	RBM4B	TCEAL8
	RBM5	TCEB1
	RBM6	TCEB2
	RBM7	TCEB3
	RBM8A	TCEB3B
	RBMS1	TCEB3C
	RBMS2	TCEB3CL
	RBMS3	TCERG1
	RBMX	TCF12
	RBMX2	TCF15
	RBMXL1	TCF19
	RBMXL2	TCF21
	RBMY1A1	TCF23
	RBMY1B	TCF24
	RBMY1D	TCF25
	RBMY1E	TCF3
	RBMY1F	TCF4
	RBMY1J	TCF7
	RBPMS	TCF7L1
	RBPMS2	TCF7L2
	RC3H1	TCFL5
	RC3H2	TEAD1
	RCC2	TEAD2
	RDBP	TEAD3
	RDX	TEAD4
	REPIN1	TEF
	REXO4	TFAM
	RG9MTD1	TFAMP2
	RG9MTD2	TFAP2A
	RIMS1	TFAP2B
	RNASEN	TFAP2C
	RNMTL1	TFAP2D
	RNPC3	TFAP2E
	RNPS1	TFAP4
	RNU4ATAC	TFCP2
	ROCK2	TFCP2L1
	Rod1	TFDP1
	RP4-697K14.7	TFDP1P
	RP9	TFDP2
	RPF1	TFDP3
	RPF2	TFE3
	RPGR	TFEB
	RPL10	TFEC
	RPL10A	TGIF1
	RPL11	TGIF2
	RPL12	TGIF2LX
	RPL13	TGIF2LY
	RPL13A	THAP1
	Rpl13a-ps1	THRA
	RPL14	THRB
	RPL15	TIA1
	RPL17	TIAL1
	RPL18A	TLX1
	RPL19	TLX2
	RPL21	TLX3
	RPL22	TOX
	RPL22L1	TOX2
	RPL23	TOX3
	RPL23A	TOX4
	RPL24	TP53
	RPL26	TP63
	RPL27	TP73
	RPL27A	TPRX1
	RPL28	TRPS1
	RPL29	TSC22D1
	RPL3	TSC22D3
	RPL30	TSC22D4
	RPL31	TSHZ1
	RPL32	TSHZ2
	RPL35	TSHZ3
	RPL35A	TTF1
	RPL36	TTF2
	RPL36A	TUB
	RPL37A	TULP3
	RPL4	TULP4
	RPL5	TWIST1
	RPL6	TWIST2
	RPL7	UBP1
	RPL7A	UBTF
	RPL7L1	UNCX
	RPL8	USF1
	RPLP0	USF2
	RPN1	USP7
	RPP25	VAX1
	RPP30	VAX2
	RPS10	VBP1
	RPS11	VDR
	RPS12	VENTX
	Rps12-ps2	VEZF1
	RPS13	VSX1
	Rps13-ps1	VSX2
	RPS14	WT1
	RPS15	XAB2
	RPS15A	XBP1
	RPS16	YBX1
	RPS17	YBX2
	RPS18	YBX3
	RPS19	YY1
	RPS19BP1	YY2
	RPS2	ZBED1
	Rps20	ZBTB1
	RPS21	ZBTB14
	RPS23	ZBTB16
	RPS24	ZBTB17
	RPS25	ZBTB18
	RPS26	ZBTB2
	RPS27	ZBTB20
	RPS27A	ZBTB21
	RPS27L	ZBTB22
	RPS28	ZBTB24
	RPS3	ZBTB25
	RPS3A	ZBTB26
	RPS4X	ZBTB3
	RPS5	ZBTB32
	RPS6	ZBTB33
	RPS7	ZBTB43
	RPS8	ZBTB47
	RPS9	ZBTB48
	RPSA	ZBTB49
	RPUSD2	ZBTB6
	RPUSD3	ZBTB7A
	RPUSD4	ZBTB7B
	RRAGC	ZC3H8
	RRBP1	ZDHHC15
	RRP1	ZDHHC16
	RRP12	ZDHHC5
	RRP15	ZDHHC7
	RRP1B	ZEB1
	RRP36	ZEB2
	RRP7A	ZFAT
	RRP8	ZFHX2
	RRP9	ZFHX3
	RRS1	ZFHX4
	RSL1D1	ZFP28
	RSRC1	ZFP30
	RSRC2	ZFP36L1
	RTCD1	ZFP36L2
	RTF1	ZFP37
	RTN4	ZFP42
	S100A16	ZFP57
	S100A4	ZFP64
	SAFB	ZFP69
	SAFB2	ZFP82
	SAMD4A	ZFX
	SAMD4B	ZFY
	SAMSN1	ZGPAT
	SAP18	ZIC1
	SARNP	ZIC2
	SARS2	ZIC3
	SART1	ZIC4
	SART3	ZIC5
	SBDS	ZKSCAN1
	SCAF1	ZKSCAN3
	SCAF11	ZKSCAN4
	SCAF4	ZKSCAN5
	SCG3	ZKSCAN7
	SCNM1	ZKSCAN8
	SDAD1	ZMAT3
	SEC23IP	ZNF10
	SEC61A1	ZNF100
	SEC61B	ZNF101
	SEC63	ZNF107
	SECISBP2	ZNF112
	SECISBP2L	ZNF117
	Serbp1	ZNF12
	SERPINH1	ZNF124
	SF1	ZNF132
	SF3A1	ZNF133
	SF3A2	ZNF134
	SF3A3	ZNF135
	SF3B1	ZNF136
	SF3B14	ZNF137P
	SF3B2	ZNF138
	SF3B3	ZNF140
	SF3B4	ZNF141
	SF3B5	ZNF142
	SF4	ZNF143
	SFPQ	ZNF146
	SFRS11	ZNF148
	SFRS12	ZNF154
	SFRS12IP1	ZNF155
	SFRS14	ZNF157
	SFRS15	ZNF16
	SFRS16	ZNF160
	SFRS17A	ZNF165
	SFRS18	ZNF169
	SFRS2	ZNF174
	SFRS2IP	ZNF175
	SFRS4	ZNF177
	SFRS5	ZNF18
	SFRS6	ZNF180
	SFRS7	ZNF184
	SFRS8	ZNF189
	SFRS9	ZNF19
	SIP1	ZNF195
	SKIV2L2	ZNF197
	SLBP	ZNF20
	SLC16A3	ZNF200
	SLC25A11	ZNF202
	SLC25A5	ZNF205
	SLC3A2	ZNF207
	SLIRP	ZNF208
	SLTM	ZNF211
	SLU7	ZNF213
	SMC1A	ZNF214
	SMG1	ZNF215
	SMN1	ZNF217
	SMNDC1	ZNF219
	SMU1	ZNF221
	SND1	ZNF222
	SNIP1	ZNF223
	SNORD84	ZNF224
	SNRNP200	ZNF225
	SNRNP25	ZNF226
	SNRNP27	ZNF227
	SNRNP35	ZNF23
	SNRNP40	ZNF230
	SNRNP48	ZNF232
	SNRNP70	ZNF235
	SNRPA	ZNF236
	SNRPA1	ZNF239
	SNRPB	ZNF24
	SNRPB2	ZNF248
	SNRPC	ZNF250
	SNRPD1	ZNF253
	SNRPD2	ZNF254
	SNRPD3	ZNF256
	SNRPE	ZNF257
	SNRPF	ZNF263
	SNRPG	ZNF264
	SNRPN	ZNF266
	SNTB2	ZNF268
	SNW1	ZNF271P
	SON	ZNF274
	SORBS2	ZNF275
	SPATS2	ZNF277
	SPATS2L	ZNF280A
	SPEN	ZNF280B
	Spna2	ZNF281
	Spnb2	ZNF282
	SPTAN1	ZNF283
	SPTBN1	ZNF286A
	SR140	ZNF286B
	SREK1	ZNF287
	SRFBP1	ZNF292
	SRP14	ZNF296
	SRP19	ZNF3
	SRP54	ZNF30
	SRP68	ZNF300
	SRP72	ZNF302
	SRPK1	ZNF304
	SRPK2	ZNF317
	SRPK3	ZNF319
	SRPR	ZNF32
	SRRM1	ZNF324
	SRRM2	ZNF331
	SRRM3	ZNF333
	SRRM4	ZNF337
	SRRT	ZNF33A
	SRSF1	ZNF33B
	SRSF10	ZNF34
	SRSF11	ZNF341
	SRSF12	ZNF343
	SRSF2	ZNF345
	SRSF3	ZNF347
	SRSF4	ZNF35
	SRSF5	ZNF350
	SRSF6	ZNF354B
	SRSF7	ZNF354C
	SRSF8	ZNF358
	SRSF9	ZNF367
	SSB	ZNF37A
	SSBP1	ZNF384
	SSBP3	ZNF394
	SSR1	ZNF395
	SSRP1	ZNF396
	STAU1	ZNF397
	STAU2	ZNF398
	STIP1	ZNF407
	STRAP	ZNF408
	STRBP	ZNF41
	STXBP1	ZNF410
	SUB1	ZNF418
	SUCLG1	ZNF423
	SUGP2	ZNF426
	SUMO1	ZNF43
	SUMO2	ZNF430
	SUPT16H	ZNF431
	SUPT5H	ZNF433
	SUPT6H	ZNF436
	SUPV3L1	ZNF438
	SURF2	ZNF439
	SURF6	ZNF44
	SYF2	ZNF440
	SYNCRIP	ZNF441
	SYNE1	ZNF442
	TACO1	ZNF443
	TAF15	ZNF444
	TAGLN2	ZNF445
	TARDBP	ZNF449
	TBCA	ZNF45
	TBL2	ZNF454
	TBL3	ZNF461
	TBRG4	ZNF462
	TCEA1	ZNF471
	TCERG1	ZNF473
	TCF20	ZNF479
	TCF25	ZNF483
	TCOF1	ZNF488
	TCP1	ZNF490
	TDRD3	ZNF510
	TEFM	ZNF514
	TES	ZNF516
	TEX10	ZNF519
	TFAM	ZNF521
	TFB1M	ZNF524
	TFB2M	ZNF534
	TFIP11	ZNF540
	TFRC	ZNF544
	TGS1	ZNF546
	THOC1	ZNF547
	THOC2	ZNF549
	THOC3	ZNF550
	THOC4	ZNF551
	THOC5	ZNF554
	THOC6	ZNF555
	THOC7	ZNF556
	THRAP3	ZNF557
	THUMPD1	ZNF558
	TIA1	ZNF559
	TIAL1	ZNF560
	TMSB4X	ZNF564
	TNPO1	ZNF565
	TNRC6A	ZNF566
	TNRC6B	ZNF568
	TNS1	ZNF569
	TOP1	ZNF570
	TOP2A	ZNF571
	TOP3B	ZNF577
	TPD52L2	ZNF582
	TPI1	ZNF583
	TPR	ZNF584
	TPT1	ZNF585A
	TRA2A	ZNF585B
	TRA2B	ZNF586
	TRAP1	ZNF587
	TRIM25	ZNF589
	TRIM28	ZNF592
	TRIM56	ZNF593
	Trim71	ZNF626
	TRIP6	ZNF627
	TRMT1	ZNF628
	TRMT1L	ZNF639
	TRMT2A	ZNF652
	TRMT6	ZNF655
	TRNAU1AP	ZNF675
	TRPT1	ZNF695
	TRUB2	ZNF70
	TSEN2	ZNF704
	TSEN34	ZNF708
	TSEN54	ZNF71
	TSFM	ZNF711
	TSNAX	ZNF713
	TSR1	ZNF73
	TTF2	ZNF74
	TUBB	ZNF75A
	Tubb5	ZNF75D
	TUFM	ZNF76
	TUT1	ZNF77
	TWF2	ZNF777
	TWISTNB	ZNF79
	TXN	ZNF799
	Txn1	ZNF8
	TXNL4A	ZNF80
	TXNL4B	ZNF81
	U2AF1	ZNF83
	U2AF1L4	ZNF84
	U2AF2	ZNF85
	U2SURP	ZNF90
	UBA1	ZNF91
	UBAP2	ZNF92
	UBAP2L	ZNF93
	UBC	ZRANB2
	UBE2D1	ZSCAN10
	UBE2I	ZSCAN12
	UBE2L3	ZSCAN16
	UBE2N	ZSCAN2
	UBE2O	ZSCAN21
	UBFD1	ZSCAN22
	UBTF	ZSCAN26
	UCHL5	ZSCAN31
	UNK	ZSCAN32
	UPF1	ZSCAN4
	UPF3B	ZSCAN5A
	URB1	ZSCAN9
	URB2	ZXDA
	USO1	ZXDB
	USP10	ZXDC
	USP36	ZZZ3
	USP39
	UTP11L
	UTP14A
	Utp14b
	UTP14C
	UTP15
	UTP18
	UTP20
	UTP23
	UTP3
	UTP6
	VCP
	WBP11
	WBP4
	WBSCR16
	WBSCR22
	WDR25
	WDR3
	WDR33
	WDR36
	WDR43
	WDR46
	WDR6
	WDR75
	WDR77
	WDR83
	WIBG
	WT1
	WTAP
	XAB2
	XIRP1
	XPO1
	XPO5
	XRCC5
	XRCC6
	XRN1
	XRN2
	YARS
	YARS2
	YBX1
	YBX2
	YLPM1
	YTHDC1
	YTHDC2
	YTHDF1
	YTHDF2
	YTHDF3
	YWHAE
	YWHAG
	YWHAH
	YWHAZ
	ZAK
	ZBTB11
	ZC3H10
	ZC3H11A
	ZC3H13
	ZC3H14
	ZC3H15
	ZC3H18
	ZC3H4
	ZC3H7A
	ZC3H7B
	ZC3H8
	ZC3HAV1
	ZCCHC11
	ZCCHC17
	ZCCHC24
	ZCCHC3
	ZCCHC6
	ZCCHC7
	ZCCHC8
	ZCCHC9
	ZCRB1
	ZFC3H1
	ZFP106
	ZFP36
	ZFP36L1
	ZFP36L2
	Zfp593
	ZFR
	ZMAT2
	ZMAT3
	ZMAT5
	ZNF138
	ZNF207
	ZNF326
	ZNF346
	ZNF385A
	ZNF579
	ZNF593
	ZNF598
	ZNF622
	ZNF638
	ZNF768
	ZNFX1
	ZNHIT6
	ZRANB2
	ZRSR1
	ZRSR2
	ZYX
	0610009D07Rik
	1200014J11Rik
	1810008A18Rik
	1810029B16Rik
	1810035L17Rik
	2210016L21Rik
	2310008H09Rik
	2500003M10Rik
	2610027L16Rik
	2610101N10Rik
	2610301G19Rik
	2610528E23Rik
	8430410A17Rik
